# Supplementary material for: Irrigation of Suaeda salsa with Saline Wastewater and Microalgae: Improving Saline–Alkali Soil and Revealing the Composition and Function of Rhizosphere Bacteria
Source: Microorganisms. 2025 Jul 12;13(7):1653. doi: 10.3390/microorganisms13071653 (PMC12300775; doi:10.3390/microorganisms13071653)
Supplement: Supplementary file 1 [file microorganisms-13-01653-s001.zip]

Archive with 1 entries (1 files):
- microorganisms-3714708-supplementary.pdf
